# Supplementary material for: The Role of Insulin in the Proliferation and Differentiation of Bovine Muscle Satellite (Stem) Cells for Cultured Meat Production
Source: Int J Mol Sci. 2025 Apr 25;26(9):4109. doi: 10.3390/ijms26094109 (PMC12071896; doi:10.3390/ijms26094109)
Supplement: Supplementary file 1 [file ijms-26-04109-s001.zip]

Archive with 1 entries (1 files):
- ijms-3542360-supplementary.pdf
